# Supplementary material for: Global burden and trends of high alcohol use-related injuries from 1990 to 2030: a comprehensive assessment of self-harm and interpersonal violence, transport injuries, and unintentional injuries using global burden of disease 2021
Source: Front Public Health. 2025 Oct 16;13:1675607. doi: 10.3389/fpubh.2025.1675607 (PMC12571873; doi:10.3389/fpubh.2025.1675607)
Supplement: Supplementary file 1 [file Data_Sheet_1.xlsx]

## Sheet: Sheet1
Table S1
Global and SDI trends of Injuries, Self-harm and interpersonal violence, Transport injuries and Unintentional injuries deaths from 1990 to 2021
Cause	Characteristics	1990		2021		1990-2021
		Deaths cases No.(95% UI)	ASMR per 100000 No.(95% UI)	Deaths cases No.(95% UI)	ASMR per 100000 No.(95% UI)	EAPC No.(95% UI)
Injuries	Global	165284.74 (114095.77 ~ 222559.91)	3.78 (2.57 ~ 5.13)	186476.99 (128553.08 ~ 253332.28)	2.52 (1.73 ~ 3.42)	-1.54 (-1.67 ～ -1.41)
	Low SDI	5803.56 (2638.03 ~ 8556.37)	2.03 (0.91 ~ 3)	13787.15 (8470.5 ~ 19705.05)	2.03 (1.23 ~ 2.92)	-0.09 (-0.26 ～ 0.07)
	Low-middle SDI	14298.93 (8276.98 ~ 20576.73)	1.75 (0.99 ~ 2.54)	33516.74 (22357.94 ~ 47067.61)	2.04 (1.34 ~ 2.88)	0.86 (0.67 ～ 1.05)
	Middle SDI	48056.57 (33782.61 ~ 64641.34)	3.47 (2.41 ~ 4.71)	63032.61 (45214.44 ~ 83855.37)	2.7 (1.93 ~ 3.6)	-0.93 (-0.99 ～ -0.87)
	High-middle SDI	51516.37 (35233.59 ~ 70270.72)	5.26 (3.57 ~ 7.21)	37218.59 (24607.63 ~ 51479.32)	2.69 (1.79 ~ 3.7)	-2.87 (-3.3 ~ -2.43)
	High SDI	45395.26 (29786.45 ~ 62467.18)	5.19 (3.42 ~ 7.13)	38740.39 (23363.9 ~ 56393.2)	3.14 (1.97 ~ 4.47)	-1.67 (-1.72 ～ -1.62)
Self-harm and interpersonal violence	Global	89156.16 (51729.49 ~ 131342.85)	2.03 (1.16 ~ 3)	102385.44 (59884.65 ~ 150449.82)	1.37 (0.81 ~ 2.02)	-1.67 (-1.84 ~ -1.51)
	Low SDI	2454.62 (1016.16 ~ 4143.34)	0.83 (0.35 ~ 1.4)	33095.05 (20719.65 ~ 47391.54)	0.89 (0.46 ~ 1.43)	0.05 (-0.13 ~ 0.23)
	Low-middle SDI	7347.23 (3794.75 ~ 11792.22)	0.86 (0.43 ~ 1.38)	18052.76 (10522.17 ~ 27270.53)	1.06 (0.61 ~ 1.6)	1.09 (0.87 ~ 1.3)
	Middle SDI	26278.13 (16064.28 ~ 38742.17)	1.86 (1.11 ~ 2.76)	33095.05 (20719.65 ~ 47391.54)	1.4 (0.88 ~ 2.01)	-1.28 (-1.42 ~ -1.14)
	High-middle SDI	27062.54 (15243.72 ~ 40200.55)	2.76 (1.54 ~ 4.1)	19977.92 (10855.93 ~ 29884.47)	1.4 (0.77 ~ 2.09)	-3.19 (-3.69 ~ -2.68)
	High SDI	25901.88 (13885.08 ~ 39105.54)	2.93 (1.59 ~ 4.41)	24812.76 (12523.52 ~ 38116.72)	2.12 (1.11 ~ 3.23)	-1.08 (-1.13 ~ -1.04)
Transport injuries	Global	47249.35 (23778.56 ~ 74913.5)	1.03 (0.52 ~ 1.64)	48284.22 (23325 ~ 79890.09)	0.66 (0.32 ~ 1.1)	-1.34 (-1.48 ~ -1.2)
	Low SDI	1987.73 (758.64 ~ 3448.79)	0.66 (0.25 ~ 1.14)	4702.38 (2114.15 ~ 8094.56)	0.65 (0.29 ~ 1.12)	-0.11 (-0.27 ~ 0.06)
	Low-middle SDI	4070.47 (1840.6 ~ 6850.46)	0.5 (0.22 ~ 0.84)	9848.93 (4550.12 ~ 16509.99)	0.6 (0.27 ~ 1.01)	0.95 (0.72 ~ 1.17)
	Middle SDI	14173.85 (6970.51 ~ 23064.4)	1.02 (0.5 ~ 1.66)	19541.27 (9409.16 ~ 32094.27)	0.86 (0.41 ~ 1.41)	-0.49 (-0.69 ~ -0.28)
	High-middle SDI	14115.28 (7105.86 ~ 22230.92)	0.5 (0.22 ~ 0.84)	8735.57 (4099.06 ~ 14382.38)	0.72 (0.34 ~ 1.18)	-2.09 (-2.43 ~ -1.74)
	High SDI	12841.75 (6506.83 ~ 19848.05)	0.66 (0.25 ~ 1.14)	5416.22 (2528.53 ~ 8791.69)	0.55 (0.26 ~ 0.87)	-3.56 (-3.74 ~ -3.39)
Unintentional injuries	Global	28879.23 (10863.45 ~ 52786.53)	0.71 (0.25 ~ 1.32)	35807.33 (12703.19 ~ 66574.55)	0.48 (0.17 ~ 0.89)	-1.44 (-1.57 ~ -1.3)
	Low SDI	1361.21 (319.85 ~ 2709.45)	0.54 (0.13 ~ 1.06)	2743.08 (969.79 ~ 5321.54)	0.49 (0.17 ~ 0.94)	-0.32 (-0.47 ~ -0.16)
	Low-middle SDI	2881.22 (858.59 ~ 5646.19)	0.4 (0.11 ~ 0.78)	5615.05 (1889.72 ~ 10605.78)	0.38 (0.12 ~ 0.73)	0.15 (0.03 ~ 0.26)
	Middle SDI	7604.59 (2980.73 ~ 13996.49)	0.59 (0.23 ~ 1.09)	10396.28 (3867.92 ~ 19165.89)	0.44 (0.16 ~ 0.82)	-0.7 (-0.83 ~ -0.58)
	High-middle SDI	10338.56 (3849.96 ~ 18703.69)	1.09 (0.39 ~ 1.98)	8505.09 (3013.96 ~ 15994.12)	0.56 (0.2 ~ 1.05)	-2.88 (-3.37 ~ -2.39)
	High SDI	6651.63 (2015.99 ~ 12182.79)	0.73 (0.23 ~ 1.34)	8511.4 (2780.69 ~ 16016.54)	0.47 (0.16 ~ 0.88)	-1.24 (-1.38 ~ -1.1)
SDI = Socio-demographic Index, 95% UI = 95% uncertainty intervals, ASMR = Age-Standardized Mortality Rate, EAPC = Estimated annual percentage change.
